# Supplementary material for: A nuclear orthologue of the dNTP triphosphohydrolase SAMHD1 controls dNTP homeostasis and genomic stability in Trypanosoma brucei
Source: Front Cell Infect Microbiol. 2023 Aug 22;13:1241305. doi: 10.3389/fcimb.2023.1241305 (PMC10478004; doi:10.3389/fcimb.2023.1241305)
Supplement: Supplementary file 1 [file DataSheet_1.zip]

Archive with 4 entries (4 files):
- BF HD82-OE.avi
- BF.avi
- PF HD82-OE.avi
- PF.avi
